# Supplementary material for: Disruption of PAK3 Signaling in Social Interaction Induced cFos Positive Cells Impairs Social Recognition Memory
Source: Cells. 2021 Nov 4;10(11):3010. doi: 10.3390/cells10113010 (PMC8616103; doi:10.3390/cells10113010)
Supplement: Supplementary file 1 [file cells-10-03010-s001.zip]

Archive with 1 entries (1 files):
- cells-1413499-SI.pdf
